# Supplementary material for: Nanoscale protein architecture of the kidney glomerular basement membrane
Source: eLife. 2013 Oct 8;2:e01149. doi: 10.7554/eLife.01149 (PMC3790497; doi:10.7554/eLife.01149)
Supplement: Figure 4—source data 1. — DOI: http://dx.doi.org/10.7554/eLife.01149.012 [file elife01149s001.xlsx]

## Sheet: Supplementary file 1 
Supplementary file 1
Antigen/antibody	Generated in:	Epitope	Reacts with:	Dilutions used	Reference or Source
Agrin (chicken), clone 6D2	Ms (IgG1)	central	Human, chicken	1:20	Developmental Studies Hybridoma Bank
AgrinC (rat)	Hamster	C terminus	Rat, Mouse	1:3000	Harvey et al., 2007
AgrinC (mouse)	Rabbit	C Terminal LG domains	Mouse	1:15000	Harvey et al., 2007
AgrinN (rat), clone MI-91	Hamster	N terminus	Rat, Mouse	1:3000	Raats et al., JBC 1998
Collagen α1α1α2(IV) (human)	Goat	unknown	Human, Mouse	1:500	Southern Biotechnology Associates
Collagen α3α4α5(IV)-NC1 (bovine), clone 26-20	Mouse (IgG1)	assembled NC1 hexamer	Mouse, Human, Bovine	1:500 (Ms), 1:3000 (Human)	Heidet et al., 2003
Collagen α5(IV)-peri N (human), clone H53	Rat	a.a. 251-255 in COL4A5	Human, Mouse	1:2000 (Human), 1:500 (Ms)	Kagawa et al., NDT 1997
Integrin β1 (mouse), clone 9EG7	Rat	extracellular domain	Mouse	1:750	Lenter, Uhlig et al., 1993
Integrin β1 (human), clone TS2/16	Mouse (IgG1)	extracellular domain	Human	1:750	BioLegend
Integrin β1 (human), clone mAb 13	Rat	extracellular domain	Human	1:150	BD Biosciences
Laminin α5 (human), clone 4C7	Mouse (IgG2a)	LG domain	Human	1:500 (Tg-Ms), 1:2000 (Human)	Engvall et al., JCB 1986
Laminin α5 (mouse)	Rabbit	LEb-L4b domains	Mouse, Rat	1:500	Miner et al., JCB 1997
Laminin β2 (mouse)	Rabbit	LF domain	Mouse, Rat	1:1500	Sasaki et al., 2002
Nidogen-1 (mouse), clone ELM1	Rat	unknown	Mouse	1:1000	Millipore
Podocalyxin (mouse)	Goat	unknown	Mouse	1:1500	R&D Systems
