# Supplementary material for: Nanoscale protein architecture of the kidney glomerular basement membrane
Source: eLife. 2013 Oct 8;2:e01149. doi: 10.7554/eLife.01149 (PMC3790497; doi:10.7554/eLife.01149)
Supplement: Figure 5—source data 1. — DOI: http://dx.doi.org/10.7554/eLife.01149.014 [file elife01149s002.xlsx]

## Sheet: Figure 4 source data
Figure 4 source data
Protein Name	Mean	STDEV	SEM	Number of Regions
Podcalyxin (endothelium)	-162.9	47.19	9.26	26
Podcalyxin (podocyte)	299.13	41.59	8.16	26
Agrin_C (endothelium)	-68.99	8.76	0.98	80
Agrin_C (podocyte)	68.99	8.76	0.98	80
Agrin_C (endothelium, all the regions)	-66.38	10.99	0.45	604
Agrin_C (podocyte, all the regions)	66.38	10.99	0.45	604
Agrin_N (endothelium)	-57.53	15.56	2.84	30
Agrin_N (podocyte)	50.25	17.96	3.28	30
Integrin β2-LF (endothelium)	-79.61	16.97	3.39	25
Integrin β2-LF (podocyte)	77.12	17.25	3.45	25
Laminin β2-LF	-3.21	16.99	2.56	44
Laminin α5-LEb/L4b	-1.86	19.53	3.69	28
hLaminin α5 LG, podocyte	88.39	15.35	3.07	25
hLaminin α5 LG, endothelium	-84.79	32.42	6.76	23
Collagen α3α4α5 (IV)-NC1	12.55	57.52	7.19	64
Collagen α3α4α5 (IV)-periN	-11.92	27.72	3.44	65
Collagen α1α1α2 (IV)	-59.56	33.05	5.29	39
Nidogen	-0.22	24.29	3.94	42
