# Supplementary material for: Nanoscale protein architecture of the kidney glomerular basement membrane
Source: eLife. 2013 Oct 8;2:e01149. doi: 10.7554/eLife.01149 (PMC3790497; doi:10.7554/eLife.01149)
Supplement: Supplementary file 1. — DOI: http://dx.doi.org/10.7554/eLife.01149.019 [file elife01149s003.xlsx]

## Sheet: Figure 5 source data
Figure 5 source data
Protein Name	Mean	STDEV	SEM	Number of Regions
Integrin β1 (endothelium)	-214.05	46.09	7.29	40
Integrin β1 (podocyte)	214.05	46.09	7.29	40
Integrin β1 (endothelium, all the regions)	-235.66	59.81	3.17	356
Integrin β1 (podocyte, all the regions)	235.66	59.81	3.17	356
Agrin (endothelium)	-231.5	85.1	8.97	90
Agrin (podocyte)	234.11	60.53	6.38	90
Laminin α5 LG	138.75	84.37	8.2	106
Collagen α1α1α2 (IV)	-188.52	46.72	5.22	80
Collagen α3α4α5 (IV)-NC1	-44.63	63.36	6.5	95
Collagen α3α4α5 (IV)-periN	-29.57	59.09	5.18	130
